# Supplementary material for: Heterosis Is a Systemic Property Emerging From Non-linear Genotype-Phenotype Relationships: Evidence From in Vitro Genetics and Computer Simulations
Source: Front Genet. 2018 May 15;9:159. doi: 10.3389/fgene.2018.00159 (PMC5968397; doi:10.3389/fgene.2018.00159)
Supplement: Supplementary file 1 [file Data_Sheet_1.zip]

Archive with 19 entries (18 files):
- Constant_Euclidean_distances.pdf
- __MACOSX/
- __MACOSX/._Constant_Euclidean_distances.pdf
- Enzyme_distributions.pdf
- Fievet_et_al_Supp_data.aux
- Fievet_et_al_Supp_data.log
- Fievet_et_al_Supp_data.out
- Fievet_et_al_Supp_data.pdf
- Fievet_et_al_Supp_data.synctex.gz
- Fievet_et_al_Supp_data.tex
- Heterosis_types_V2.pdf
- Inheritance_concave_convex.pdf
- J1-J2_Heterosis.pdf
- __MACOSX/._J1-J2_Heterosis.pdf
- Supp_CV_posteriori.pdf
- Supp_Figure_Flux-enzymes_relationships_AC.pdf
- Supp_Figure_Flux-enzymes_relationships_SC.pdf
- Supp_Figure_Rotations_parents_Etot_fixe.pdf
- __MACOSX/._Supp_Figure_Rotations_parents_Etot_fixe.pdf
