# Supplementary material for: Heterosis Is a Systemic Property Emerging From Non-linear Genotype-Phenotype Relationships: Evidence From in Vitro Genetics and Computer Simulations
Source: Front Genet. 2018 May 15;9:159. doi: 10.3389/fgene.2018.00159 (PMC5968397; doi:10.3389/fgene.2018.00159)
Supplement: Supplementary file 1 [file Data_Sheet_1.zip › Fievet_et_al_Supp_data.aux]

\relax 
\providecommand\hyper@newdestlabel[2]{}
\providecommand\HyperFirstAtBeginDocument{\AtBeginDocument}
\HyperFirstAtBeginDocument{\ifx\hyper@anchor\@undefined
\global\let\oldcontentsline\contentsline
\gdef\contentsline#1#2#3#4{\oldcontentsline{#1}{#2}{#3}}
\global\let\oldnewlabel\newlabel
\gdef\newlabel#1#2{\newlabelxx{#1}#2}
\gdef\newlabelxx#1#2#3#4#5#6{\oldnewlabel{#1}{{#2}{#3}}}
\AtEndDocument{\ifx\hyper@anchor\@undefined
\let\contentsline\oldcontentsline
\let\newlabel\oldnewlabel
\fi}
\fi}
\global\let\hyper@last\relax 
\gdef\HyperFirstAtBeginDocument#1{#1}
\providecommand\HyField@AuxAddToFields[1]{}
\providecommand\HyField@AuxAddToCoFields[2]{}
\newlabel{S1 Appendix}{{}{3}{S1 Appendix}{section*.18}{}}
\newlabel{varX}{{1}{3}{S1 Appendix}{equation.0.1}{}}
\newlabel{cvX}{{2}{3}{S1 Appendix}{equation.0.2}{}}
\newlabel{S2 Appendix}{{}{3}{S2 Appendix}{section*.19}{}}
\newlabel{S1 Table}{{}{5}{S1 Table}{section*.20}{}}
\newlabel{S2 Table}{{}{7}{S2 Table}{section*.21}{}}
\newlabel{S3 Table}{{}{9}{S3 Table}{section*.22}{}}
\newlabel{S4 Table}{{}{9}{S4 Table}{section*.23}{}}
\newlabel{S1 Fig.}{{}{10}{S1 Fig}{section*.24}{}}
\newlabel{S2 Fig.}{{}{11}{S2 Fig}{section*.26}{}}
\newlabel{S3 Fig.}{{}{12}{S3 Fig}{section*.28}{}}
\newlabel{S4 Fig.}{{}{13}{S4 Fig}{section*.30}{}}
\newlabel{S5 Fig.}{{}{14}{S5 Fig}{section*.32}{}}
\newlabel{S6 Fig.}{{}{15}{S6 Fig}{section*.34}{}}
\newlabel{S7 Fig.}{{}{16}{S7 Fig}{section*.36}{}}
\newlabel{S8 Fig.}{{}{17}{S8 Fig}{section*.38}{}}
\newlabel{S9 Fig.}{{}{18}{S9 Fig}{section*.40}{}}
\newlabel{LastPage}{{}{19}{}{page.19}{}}
\xdef\lastpage@lastpage{19}
\xdef\lastpage@lastpageHy{19}
