# Supplementary material for: Heterosis Is a Systemic Property Emerging From Non-linear Genotype-Phenotype Relationships: Evidence From in Vitro Genetics and Computer Simulations
Source: Front Genet. 2018 May 15;9:159. doi: 10.3389/fgene.2018.00159 (PMC5968397; doi:10.3389/fgene.2018.00159)
Supplement: Supplementary file 1 [file Data_Sheet_1.zip › Fievet_et_al_Supp_data.tex]

\documentclass[10pt,letterpaper]{article}
\usepackage[top=0.85in,left=2in,footskip=0.75in]{geometry}
\usepackage{amsmath,amssymb}
\usepackage{changepage}
\usepackage[utf8x]{inputenc}
\usepackage{textcomp,marvosym}
\usepackage{cite}
\usepackage{nameref,hyperref}
\usepackage{relsize,exscale}
\usepackage{microtype}
\DisableLigatures[f]{encoding = *, family = * }
\usepackage[table]{xcolor}
\usepackage{setspace}
\doublespace
\usepackage{multirow} 
\usepackage{supertabular}
\usepackage{array}
\usepackage{float}
\newcolumntype{+}{!{\vrule width 2pt}}
\newlength\savedwidth
\newcommand\thickcline[1]{%
  \noalign{\global\savedwidth\arrayrulewidth\global\arrayrulewidth 2pt}%
  \cline{#1}%
  \noalign{\vskip\arrayrulewidth}%
  \noalign{\global\arrayrulewidth\savedwidth}%
}

\newcommand\thickhline{\noalign{\global\savedwidth\arrayrulewidth\global\arrayrulewidth 2pt}%
\hline
\noalign{\global\arrayrulewidth\savedwidth}}

\raggedright
\setlength{\parindent}{0.5cm}
\textwidth 5.25in 
\textheight 8.75in

\usepackage[aboveskip=1pt,labelfont=bf,labelsep=period,justification=raggedright,singlelinecheck=off]{caption}
\renewcommand{\figurename}{Fig}

\makeatletter
\renewcommand{\@biblabel}[1]{\quad#1.}
\makeatother

\date{}

\usepackage{lastpage,fancyhdr,graphicx}
\usepackage{epstopdf}

\newcommand{\lorem}{{\bf LOREM}}
\newcommand{\ipsum}{{\bf IPSUM}}

%\linenumbers

\begin{document}
\vspace*{0.2in}


\begin{flushleft}
{\Large
Heterosis is a systemic property emerging from nonlinear genotype-phenotype relationships: evidence from \emph{in~vitro} genetics and computer simulations
}

Julie B. Fi\'evet,
Thibault Nidelet,
Christine Dillmann,
Dominique de~Vienne
\\

\end{flushleft}

\section*{Supporting information}

\subsection*{Supporting Information Legends}

\paragraph*{S1 Appendix}
{\bf Constrained ${E}_\mathrm{tot}$: consequence on the $c_\mathrm{v}$'s of enzyme concentrations.}  

\paragraph*{S2 Appendix}
{\bf Comparing initial and actual $c_\mathrm{v}$'s of enzyme concentrations in the glycolysis/fermentation system.} 

\paragraph*{S1 Table}
{\bf Enzyme concentrations (mg.L$^{-1}$) of the parents of the 61~\textit{in~vitro} crosses.} 

\paragraph*{S2 Table}
{\bf Flux values ($\mu\mathrm{M.s}^{-1}$) in parent and hybrid replicates.}

\paragraph*{S3 Table}
{\bf Parameters of the variable enzymes.} 

\paragraph*{{S4 Table}}
{\bf Percentages of the four types of inheritance for the three fluxes in different networks.} 

\paragraph*{S1 Fig.}
{\bf Heterosis types and threshold values of heterosis indices.}

\paragraph*{S2 Fig.}
{\bf Flux responses to variations of enzyme concentration when $E_\mathrm{tot}$ is free.} 

\paragraph*{S3 Fig.}
{\bf Flux responses to variations of enzyme concentration when $E_\mathrm{tot}$ is fixed.} 

\paragraph*{S4 Fig.}
{\bf Comparison of the percentages of different types of inheritance with and without convexity in the enzyme-flux relationship.}

\paragraph*{S5 Fig.}
{\bf Relationship between parental ($J_1$ and $J_2$) and hybrid fluxes.} 

\paragraph*{S6 Fig.}
{\bf Examples of relationship between inheritance and enzyme concentrations.} 

\paragraph*{S7 Fig.}
{\bf Relationship between heterosis and the position of the parents in the concentration space of two enzymes.}

\paragraph*{S8 Fig.}
{\bf The geometry of heterosis for a constant enzymatic distance between parents, with constraint on $E_{\mathrm{tot}}$.}

\paragraph*{S9 Fig.}
{\bf Deviations from the means and $c_\mathrm{v}$'s of enzyme concentrations relative to the initial values used in the simulations of the glycolysis/fermentation system.}


\singlespace


\newpage

\paragraph*{S1 Appendix}
\label{S1 Appendix}
{\bf Constrained ${E}_\mathrm{tot}$: consequence on the $c_\mathrm{v}$'s of enzyme concentrations.}
Consider the concentration $X_j$ of enzyme $j$ before constraint on $E_\mathrm{tot}$. Its expectation is E($X_j)=\mu_j$ and its variance:
\begin{equation}
\label{varX}
\mathrm{Var}(X_j)=(c_\mathrm{v}\mu_j)^2.
\end{equation}
Consider now the variable $Y=\sum\limits_jX_j$. Its expectation is:
$$\mathrm{E}(Y)=\sum\limits_j\mu_j=\mu_Y$$
and its variance:
$$\mathrm{Var}(Y)=c_\mathrm{v}^2\sum\limits_j\mu_j^2.$$
The variable associated with the concentration of enzyme $i$ upon constraint on $E_\mathrm{tot}$ is $Z_i=X_i/Y$. Because $Y$ includes $X_i$, these two variables are not independent. Using the Delta method (Armitage et al., 2002), we can write: 
$$\mathrm{E}(Z_i)\approx\frac{\mu_i}{\mu_Y}$$
and
$$\mathrm{Var}(Z_i)\approx\frac{c_\mathrm{v}^2\mu_i^2}{\mu_Y^4}\left(\mu_Y^2+\sum\limits_j\mu_j^2-2\mu_i\mu_Y\right).$$
Using Eq~\ref{varX}, we get: 

$$\frac{\mathrm{Var}(Z_i)}{\mathrm{Var}(X_i)} \approx\frac{\mu_Y^2+\sum\limits_j\mu_j^2-2\mu_i\mu_Y}{\mu_Y^4}.$$
We see that:
$$\forall i, \frac{\mathrm{Var}(Z_i)}{\mathrm{Var}(X_i)}<1,$$
which means that the constraint decreases the variance of every enzyme concentration. Regarding the coefficient of variation $c_i$ of $Z_i$, we have:

\begin{equation}
\label{cvX}
c_i\approx\frac{c_\mathrm{v}}{\mu_Y}\sqrt{\mu_Y^2+\sum\limits_j\mu_j^2-2\mu_i\mu_Y}.
\end{equation}
Thus $c_i/c_\mathrm{v}=1$ if $\mu_i=\sum\limits_j\mu_j^2/2\mu_Y$, otherwise $c_i/c_\mathrm{v}<1$ (resp. $c_i/c_\mathrm{v}>1$) when $\mu_i>\sum\limits_j\mu_j^2/2\mu_Y$ (resp. $\mu_i<\sum\limits_j\mu_j^2/2\mu_Y$). In other words the constraint changes the coefficients of variation in an inverse relation to the enzyme concentrations: the coefficient of variation of the most (resp. less) abundant enzymes will decrease (resp. increase) under constrained $E_\mathrm{tot}$. This theoretical prediction is consistent with observations. For instance, when $c_\mathrm{v}=0.6$ in the four-enzyme system, the theoretical coefficients of variation after constraint were 0.63, 0.58, 0.30 and 0.71, for PGI, PFK, FBA and TPI, respectively, and we observed 0.61, 0.54, 0.31 and 0.76. The mean was 0.56, which is close to 0.6.  

\paragraph*{S2 Appendix}
\label{S2 Appendix}
{\bf Comparing initial and actual $c_\mathrm{v}$'s of enzyme concentrations in the glycolysis/fermentation system.} 
In our simulations of the glycolysis/fermentation network, the steady state was not necessarily reached, and depended on enzyme concentration values. If one member of the triplet parents-hybrid did not reach a steady state, the triplet was excluded, which was all the more frequent when $c_\mathrm{v}$'s were high. The following table shows the percentage of successful simulations under different $c_\mathrm{v}$ values, without and with contraint on $E_\mathrm{tot}$.

\begin{center}
\begin{tabular}{|*{8}{c|}}
\hline
$c_\mathrm{v}$ & 0.1 & 0.2 & 0.3 & 0.4 & 0.5 & 0.6 & 0.7 \\
\hline
\hline
Free $E_\mathrm{tot}$ &	95.8 & 77.5 & 63.4 & 51.9 & 40.3 & 33.2 & 28.1\\
\hline
Fixed $E_\mathrm{tot}$ &	99.3 & 86.4 & 69.3 & 53.9 & 41.3 & 32.9 & 27.6\\
\hline
\end{tabular}
\end{center}

Once 10~000 successful simulations were obtained for each condition, we examined the histograms of glucose flux and observed that there were null values, particularly for the highest $c_\mathrm{v}$'s. The triplets involved were elimitated, so that the total number of simulations finally retained varied according to the $c_\mathrm{v}$ and the presence/absence of constraint: 

\begin{center}
\begin{tabular}{|*{8}{c|}}
\hline
$c_\mathrm{v}$ & 0.1 & 0.2 & 0.3 & 0.4 & 0.5 & 0.6 & 0.7 \\
\hline
\hline
Free $E_\mathrm{tot}$ &	10~000 & 9~998 & 9~727 & 8~634 & 6~738 & 4~812 & 3~162\\
\hline
Fixed $E_\mathrm{tot}$ &	10~000 & 10~000 & 10~000 & 9~899 & 9~340 & 8~202 & 6~581\\
\hline
\end{tabular}
\end{center}

Given the high number of excluded simulations for the highest $c_\mathrm{v}$'s, we checked for possible biases in the $a~posteriori$ distributions of enzyme concentrations. This was actually found to be the case, as shown \nameref{S9 Fig.}. With free $E_\mathrm{tot}$, the mean concentrations of PFK, FBA and ADH, and to a lesser extent of PGK, were higher than the reference concentrations, while the concentration of HK was lower, this effect being positively related to the initial $c_\mathrm{v}$ values (\nameref{S9 Fig.}A). This means that, frequently, the lowest concentrations of some enzymes (the highest for HK) did not allow the steady state to be reached or resulted in null fluxes, and so the corresponding triplets were excluded. As a consequence, means and variances were modified and $c_\mathrm{v}$'s changed accordingly, the $c_\mathrm{v}$ of HK being the most reduced for high initial $c_\mathrm{v}$ values (\nameref{S9 Fig.}B).  

With fixed $E_\mathrm{tot}$, the $a~posteriori$ means were markedly different from the reference concentrations for the highest $c_\mathrm{v}$'s (\nameref{S9 Fig.}~C). This is likely due to HK, which is by far the most abundant enzyme (77.5~\% of the total concentration): whenever a high HK value was drawn, application of the constraint reduced the concentration of the other enzymes, which can prevent the steady state from being reached or can lead to null fluxes. Therefore the mean concentration of HK was reduced and the concentrations of the other enzymes were increased, the variances of the concentrations being decreased in both cases. The resulting $c_\mathrm{v}$'s are shown \nameref{S9 Fig.}E, in comparison with the theoretical values that are expected in the case of constraint (Eq~\ref{cvX} and \nameref{S9 Fig.}D): again, discrepancies were observed for the highest $c_\mathrm{v}$'s and depended on the enzyme. In these cases, observed $c_\mathrm{v}$'s were generally lower than theoretical $c_\mathrm{v}$'s.

\newpage

\paragraph*{S1 Table}
\label{S1 Table}
{\bf Enzyme concentrations (mg.L$^{-1}$) of the parents of the 61~\textit{in~vitro} crosses.} PGI, phosphoglucose isomerase; PFK, phosphofructokinase; FBA, fructose-1,6-bisphosphate aldolase; TPI, triosephosphate isomerase.

\begin{center}
\tablefirsthead{%
\hline
\multicolumn{1}{|c}{\bf Cross} &
\multicolumn{5}{|c}{\bf Parent~1} &
\multicolumn{5}{|c|}{\bf Parent~2}\\
\hline
\multicolumn{1}{|c}{\bf\#} &
\multicolumn{1}{|c}{\bf\#} &
\multicolumn{1}{|c}{PGI} &
\multicolumn{1}{|c}{PFK} &
\multicolumn{1}{|c}{FBA} &
\multicolumn{1}{|c}{TPI} &
\multicolumn{1}{|c}{\bf\#} &
\multicolumn{1}{|c}{PGI} &
\multicolumn{1}{|c}{PFK} &
\multicolumn{1}{|c}{FBA} &
\multicolumn{1}{|c|}{TPI} \\
\hline\hline}
\tablehead{%
\hline
\multicolumn{11}{|r|}{\sl Continued from the previous page}\\
\hline
\multicolumn{1}{|c}{\bf Cross} &
\multicolumn{5}{|c}{\bf Parent~1} &
\multicolumn{5}{|c|}{\bf Parent~2}\\
\hline
\multicolumn{1}{|c}{\bf\#} &
\multicolumn{1}{|c}{\bf\#} &
\multicolumn{1}{|c}{PGI} &
\multicolumn{1}{|c}{PFK} &
\multicolumn{1}{|c}{FBA} &
\multicolumn{1}{|c}{TPI} &
\multicolumn{1}{|c}{\bf\#} &
\multicolumn{1}{|c}{PGI} &
\multicolumn{1}{|c}{PFK} &
\multicolumn{1}{|c}{FBA} &
\multicolumn{1}{|c|}{TPI} \\
\hline\hline}
\tabletail{%
\hline
\multicolumn{11}{|r|}{\sl Continued on next page}\\
\hline}
\tablelasttail{\hline}

\begin{supertabular}{*{11}{|c}|}
$ 1$ & $24$ & $70$ & $5$ & $5$ & $21.9$ & $40$ & $25$ & $70$ & $2$ & $4.9$\\ 
$ 2$ & $30$ & $40$ & $35$ & $5$ & $21.9$ & $38$ & $35$ & $60$ & $5$ & $1.9$\\ 
$ 3$ & $27$ & $55$ & $15$ & $12$ & $19.9$ & $38$ & $35$ & $60$ & $5$ & $1.9$\\ 
$ 4$ & $25$ & $20$ & $10$ & $5$ & $66.9$ & $36$ & $25$ & $50$ & $12$ & $14.9$\\ 
$ 5$ & $27$ & $55$ & $15$ & $12$ & $19.9$ & $35$ & $15$ & $50$ & $5$ & $31.9$\\ 
$ 6$ & $29$ & $10$ & $20$ & $15$ & $56.9$ & $30$ & $40$ & $35$ & $5$ & $21.9$\\ 
$ 7$ & $24$ & $70$ & $5$ & $5$ & $21.9$ & $26$ & $40$ & $10$ & $40$ & $11.9$\\ 
$ 8$ & $14$ & $4.23$ & $2.62$ & $76.42$ & $18.62$ & $16$ & $3.72$ & $1.95$ & $86.61$ & $9.61$\\ 
$ 9$ & $16$ & $3.72$ & $1.95$ & $86.61$ & $9.61$ & $13$ & $5.79$ & $3.3$ & $76.42$ & $16.38$\\ 
$ 10$ & $15$ & $9.4$ & $2.58$ & $86.61$ & $3.31$ & $23$ & $3.4$ & $2.81$ & $86.61$ & $9.08$\\ 
$ 11$ & $14$ & $4.23$ & $2.62$ & $76.42$ & $18.62$ & $23$ & $3.4$ & $2.81$ & $86.61$ & $9.08$\\ 
$ 12$ & $23$ & $3.4$ & $2.81$ & $86.61$ & $9.08$ & $17$ & $7.36$ & $3.21$ & $86.61$ & $4.72$\\ 
$ 13$ & $17$ & $7.36$ & $3.21$ & $86.61$ & $4.72$ & $22$ & $9.88$ & $3.73$ & $86.61$ & $1.67$\\ 
$ 14$ & $40$ & $25$ & $70$ & $2$ & $4.9$ & $28$ & $15$ & $15$ & $55$ & $16.9$\\ 
$ 15$ & $1$ & $39.32$ & $12.38$ & $25.47$ & $24.71$ & $2$ & $51.97$ & $14.22$ & $25.47$ & $10.23$\\ 
$ 16$ & $15$ & $9.4$ & $2.58$ & $86.61$ & $3.31$ & $8$ & $3.33$ & $5.75$ & $66.23$ & $26.58$\\ 
$ 17$ & $23$ & $3.4$ & $2.81$ & $86.61$ & $9.08$ & $12$ & $5.92$ & $5.25$ & $76.42$ & $14.3$\\ 
$ 18$ & $13$ & $5.79$ & $3.3$ & $76.42$ & $16.38$ & $8$ & $3.33$ & $5.75$ & $66.23$ & $26.58$\\ 
$ 19$ & $32$ & $15$ & $40$ & $45$ & $1.9$ & $37$ & $25$ & $50$ & $20$ & $6.9$\\ 
$ 20$ & $13$ & $5.79$ & $3.3$ & $76.42$ & $16.38$ & $19$ & $29.71$ & $6.62$ & $56.04$ & $9.53$\\ 
$ 21$ & $17$ & $7.36$ & $3.21$ & $86.61$ & $4.72$ & $8$ & $3.33$ & $5.75$ & $66.23$ & $26.58$\\ 
$ 22$ & $14$ & $4.23$ & $2.62$ & $76.42$ & $18.62$ & $20$ & $13.29$ & $8.21$ & $56.04$ & $24.36$\\ 
$ 23$ & $17$ & $7.36$ & $3.21$ & $86.61$ & $4.72$ & $19$ & $29.71$ & $6.62$ & $56.04$ & $9.53$\\ 
$ 24$ & $2$ & $51.97$ & $14.22$ & $25.47$ & $10.23$ & $5$ & $15.66$ & $23.52$ & $45.85$ & $16.86$\\ 
$ 25$ & $15$ & $9.4$ & $2.58$ & $86.61$ & $3.31$ & $18$ & $37.9$ & $12.6$ & $35.66$ & $15.73$\\ 
$ 26$ & $15$ & $9.4$ & $2.58$ & $86.61$ & $3.31$ & $1$ & $39.32$ & $12.38$ & $25.47$ & $24.71$\\ 
$ 27$ & $22$ & $9.88$ & $3.73$ & $86.61$ & $1.67$ & $21$ & $20.6$ & $7.18$ & $66.23$ & $7.89$\\ 
$ 28$ & $14$ & $4.23$ & $2.62$ & $76.42$ & $18.62$ & $2$ & $51.97$ & $14.22$ & $25.47$ & $10.23$\\ 
$ 29$ & $18$ & $37.9$ & $12.6$ & $35.66$ & $15.73$ & $7$ & $6.79$ & $20.43$ & $56.04$ & $18.63$\\ 
$ 30$ & $13$ & $5.79$ & $3.3$ & $76.42$ & $16.38$ & $1$ & $39.32$ & $12.38$ & $25.47$ & $24.71$\\ 
$ 31$ & $2$ & $51.97$ & $14.22$ & $25.47$ & $10.23$ & $8$ & $3.33$ & $5.75$ & $66.23$ & $26.58$\\ 
$ 32$ & $19$ & $29.71$ & $6.62$ & $56.04$ & $9.53$ & $18$ & $37.9$ & $12.6$ & $35.66$ & $15.73$\\ 
$ 33$ & $12$ & $5.92$ & $5.25$ & $76.42$ & $14.3$ & $1$ & $39.32$ & $12.38$ & $25.47$ & $24.71$\\ 
$ 34$ & $19$ & $29.71$ & $6.62$ & $56.04$ & $9.53$ & $20$ & $13.29$ & $8.21$ & $56.04$ & $24.36$\\ 
$ 35$ & $10$ & $4.24$ & $25.75$ & $66.23$ & $5.67$ & $4$ & $32.45$ & $28.74$ & $35.66$ & $5.03$\\ 
$ 36$ & $11$ & $8.44$ & $9.53$ & $66.23$ & $17.69$ & $4$ & $32.45$ & $28.74$ & $35.66$ & $5.03$\\ 
$ 37$ & $13$ & $5.79$ & $3.3$ & $76.42$ & $16.38$ & $4$ & $32.45$ & $28.74$ & $35.66$ & $5.03$\\ 
$ 38$ & $20$ & $13.29$ & $8.21$ & $56.04$ & $24.36$ & $8$ & $3.33$ & $5.75$ & $66.23$ & $26.58$\\ 
$ 39$ & $11$ & $8.44$ & $9.53$ & $66.23$ & $17.69$ & $6$ & $15.55$ & $30.53$ & $45.85$ & $9.96$\\ 
$ 40$ & $20$ & $13.29$ & $8.21$ & $56.04$ & $24.36$ & $9$ & $9.01$ & $8.8$ & $66.23$ & $17.85$\\ 
$ 41$ & $5$ & $15.66$ & $23.52$ & $45.85$ & $16.86$ & $4$ & $32.45$ & $28.74$ & $35.66$ & $5.03$\\ 
$ 42$ & $10$ & $4.24$ & $25.75$ & $66.23$ & $5.67$ & $6$ & $15.55$ & $30.53$ & $45.85$ & $9.96$\\ 
$ 43$ & $7$ & $6.79$ & $20.43$ & $56.04$ & $18.63$ & $6$ & $15.55$ & $30.53$ & $45.85$ & $9.96$\\ 
$ 44$ & $16$ & $3.72$ & $1.95$ & $86.61$ & $9.61$ & $7$ & $6.79$ & $20.43$ & $56.04$ & $18.63$\\ 
$ 45$ & $12$ & $5.92$ & $5.25$ & $76.42$ & $14.3$ & $4$ & $32.45$ & $28.74$ & $35.66$ & $5.03$\\ 
$ 46$ & $18$ & $37.9$ & $12.6$ & $35.66$ & $15.73$ & $9$ & $9.01$ & $8.8$ & $66.23$ & $17.85$\\ 
$ 47$ & $5$ & $15.66$ & $23.52$ & $45.85$ & $16.86$ & $7$ & $6.79$ & $20.43$ & $56.04$ & $18.63$\\ 
$ 48$ & $15$ & $9.4$ & $2.58$ & $86.61$ & $3.31$ & $10$ & $4.24$ & $25.75$ & $66.23$ & $5.67$\\ 
$ 49$ & $12$ & $5.92$ & $5.25$ & $76.42$ & $14.3$ & $3$ & $12.2$ & $27.64$ & $35.66$ & $26.39$\\ 
$ 50$ & $11$ & $8.44$ & $9.53$ & $66.23$ & $17.69$ & $2$ & $51.97$ & $14.22$ & $25.47$ & $10.23$\\ 
$ 51$ & $16$ & $3.72$ & $1.95$ & $86.61$ & $9.61$ & $6$ & $15.55$ & $30.53$ & $45.85$ & $9.96$\\ 
$ 52$ & $3$ & $12.2$ & $27.64$ & $35.66$ & $26.39$ & $9$ & $9.01$ & $8.8$ & $66.23$ & $17.85$\\ 
$ 53$ & $5$ & $15.66$ & $23.52$ & $45.85$ & $16.86$ & $9$ & $9.01$ & $8.8$ & $66.23$ & $17.85$\\ 
$ 54$ & $17$ & $7.36$ & $3.21$ & $86.61$ & $4.72$ & $1$ & $39.32$ & $12.38$ & $25.47$ & $24.71$\\ 
$ 55$ & $21$ & $20.6$ & $7.18$ & $66.23$ & $7.89$ & $6$ & $15.55$ & $30.53$ & $45.85$ & $9.96$\\ 
$ 56$ & $21$ & $20.6$ & $7.18$ & $66.23$ & $7.89$ & $3$ & $12.2$ & $27.64$ & $35.66$ & $26.39$\\ 
$ 57$ & $21$ & $20.6$ & $7.18$ & $66.23$ & $7.89$ & $5$ & $15.66$ & $23.52$ & $45.85$ & $16.86$\\ 
$ 58$ & $10$ & $4.24$ & $25.75$ & $66.23$ & $5.67$ & $22$ & $9.88$ & $3.73$ & $86.61$ & $1.67$\\ 
$ 59$ & $10$ & $4.24$ & $25.75$ & $66.23$ & $5.67$ & $12$ & $5.92$ & $5.25$ & $76.42$ & $14.3$\\ 
$ 60$ & $22$ & $9.88$ & $3.73$ & $86.61$ & $1.67$ & $3$ & $12.2$ & $27.64$ & $35.66$ & $26.39$\\ 
$ 61$ & $17$ & $7.36$ & $3.21$ & $86.61$ & $4.72$ & $5$ & $15.66$ & $23.52$ & $45.85$ & $16.86$\\ 
\end{supertabular}
\end{center}

\newpage

\paragraph*{S2 Table}
\label{S2 Table} 
{\bf Flux values ($\mu\mathrm{M.s}^{-1}$) in parent and hybrid replicates.}

\begin{center}   

\tablefirsthead{%
\hline
\multicolumn{1}{|c}{\textbf{Cross}} &
\multicolumn{3}{|c}{\textbf{Parent~1}} &
\multicolumn{3}{|c}{\textbf{Parent~2}} &
\multicolumn{3}{|c|}{\textbf{Hybrid}} \\
\hline\hline}
\tablehead{%
\hline
\multicolumn{10}{|r|}{\sl Continued from the previous page}\\
\hline
\multicolumn{1}{|c}{\textbf{Cross}} &
\multicolumn{3}{|c}{\textbf{Parent~1}} &
\multicolumn{3}{|c}{\textbf{Parent~2}} &
\multicolumn{3}{|c|}{\textbf{Hybrid}} \\
\hline\hline}
\tabletail{%
\hline
\multicolumn{10}{|r|}{\sl Continued on next page}\\
\hline}
\tablelasttail{\hline}

\begin{supertabular}{*{10}{|c}|}

$ 1$ & $1.19$ & $1.31$ & $1.15$ & $0.68$ & $0.8$ & - & $1.08$ & $1.13$ & $1.1$\\ 
$ 2$ & $1.74$ & $1.7$ & $1.73$ & $1.88$ & $1.89$ & - & $1.64$ & $1.66$ & $1.56$\\ 
$ 3$ & $4.53$ & $4.52$ & $4.62$ & $1.88$ & $1.89$ & - & $2.38$ & $2.32$ & $2.26$\\ 
$ 4$ & $1.88$ & $1.83$ & $1.9$ & $4.04$ & $4.15$ & $4.34$ & $2.45$ & $2.32$ & $2.25$\\ 
$ 5$ & $4.53$ & $4.52$ & $4.62$ & $1.79$ & $1.79$ & $1.79$ & $2.16$ & $2.45$ & $2.56$\\ 
$ 6$ & $5.27$ & $4.86$ & $5.33$ & $1.74$ & $1.7$ & $1.73$ & $2.56$ & $2.43$ & $2.49$\\ 
$ 7$ & $1.19$ & $1.31$ & $1.15$ & $10.3$ & $9.57$ & $9.22$ & $5.28$ & $4.14$ & $4.18$\\ 
$ 8$ & $5.57$ & $5.38$ & $5.42$ & $3.89$ & $4.14$ & $3.94$ & $4.56$ & $4.68$ & $4.64$\\ 
$ 9$ & $3.89$ & $4.14$ & $3.94$ & $6.52$ & $6.04$ & $6.57$ & $5.08$ & $5.34$ & $4.96$\\ 
$ 10$ & $5.06$ & $5.18$ & $4.92$ & $6.97$ & $6.66$ & $7.14$ & $6.02$ & $6.02$ & $6.29$\\ 
$ 11$ & $5.57$ & $5.38$ & $5.42$ & $6.97$ & $6.66$ & $7.14$ & $6.15$ & $5.98$ & $6.22$\\ 
$ 12$ & $6.97$ & $6.66$ & $7.14$ & $6.39$ & $6.46$ & $6.55$ & $6.59$ & $6.49$ & $6.41$\\ 
$ 13$ & $6.39$ & $6.46$ & $6.55$ & $7.33$ & $7.34$ & $7.26$ & $7.35$ & $7.28$ & $7.13$\\ 
$ 14$ & $0.68$ & $0.8$ & - & $12.3$ & $13.1$ & $13.3$ & $8.3$ & $7.07$ & $7.33$\\ 
$ 15$ & $8.5$ & $8.34$ & $8.55$ & $8.69$ & $8.23$ & $8.43$ & $7.8$ & $7.28$ & $7.86$\\ 
$ 16$ & $5.06$ & $5.18$ & $4.92$ & $9.19$ & $9.27$ & $9.25$ & $8.1$ & $7.52$ & $7.5$\\ 
$ 17$ & $6.97$ & $6.66$ & $7.14$ & $8.97$ & $8.86$ & $8.87$ & $7.63$ & $7.84$ & $7.66$\\ 
$ 18$ & $6.52$ & $6.04$ & $6.57$ & $9.19$ & $9.27$ & $9.25$ & $7.88$ & $8.04$ & $7.83$\\ 
$ 19$ & $11.5$ & $11.7$ & $12$ & $6.75$ & $6.55$ & $6.63$ & $8.51$ & $8.05$ & -\\ 
$ 20$ & $6.52$ & $6.04$ & $6.57$ & $9.64$ & $9.3$ & $9.24$ & $8.48$ & $8.19$ & $8.4$\\ 
$ 21$ & $6.39$ & $6.46$ & $6.55$ & $9.19$ & $9.27$ & $9.25$ & $8.59$ & $8.42$ & $8.48$\\ 
$ 22$ & $5.57$ & $5.38$ & $5.42$ & $10.03$ & $10.08$ & $10.13$ & $9.05$ & $8.89$ & $8.96$\\ 
$ 23$ & $6.39$ & $6.46$ & $6.55$ & $9.64$ & $9.3$ & $9.24$ & $8.69$ & $9.26$ & $9.31$\\ 
$ 24$ & $8.69$ & $8.23$ & $8.43$ & $12.29$ & $11.9$ & $12.25$ & $9.71$ & $9.39$ & $9.4$\\ 
$ 25$ & $5.06$ & $5.18$ & $4.92$ & $9.69$ & $9.79$ & $9.76$ & $9.92$ & $9.65$ & $9.58$\\ 
$ 26$ & $5.06$ & $5.18$ & $4.92$ & $8.5$ & $8.34$ & $8.55$ & $9.83$ & $9.75$ & $9.61$\\ 
$ 27$ & $7.33$ & $7.34$ & $7.26$ & $11.59$ & $11.54$ & $11.43$ & $9.74$ & $9.8$ & $9.75$\\ 
$ 28$ & $5.57$ & $5.38$ & $5.42$ & $8.69$ & $8.23$ & $8.43$ & $9.91$ & $9.77$ & $9.64$\\ 
$ 29$ & $9.69$ & $9.79$ & $9.76$ & $11.65$ & $11.37$ & $11.64$ & $10.09$ & $9.74$ & $9.56$\\ 
$ 30$ & $6.52$ & $6.04$ & $6.57$ & $8.5$ & $8.34$ & $8.55$ & $9.91$ & $9.85$ & $9.82$\\ 
$ 31$ & $8.69$ & $8.23$ & $8.43$ & $9.19$ & $9.27$ & $9.25$ & $10.13$ & $10.05$ & $9.96$\\ 
$ 32$ & $9.64$ & $9.3$ & $9.24$ & $9.69$ & $9.79$ & $9.76$ & $10.22$ & $10.27$ & $10.29$\\ 
$ 33$ & $8.97$ & $8.86$ & $8.87$ & $8.5$ & $8.34$ & $8.55$ & $10.43$ & $10.28$ & $10.41$\\ 
$ 34$ & $9.64$ & $9.3$ & $9.24$ & $10.03$ & $10.08$ & $10.13$ & $10.5$ & $10.46$ & $10.6$\\ 
$ 35$ & $11.39$ & $11.71$ & $11.99$ & $9.83$ & $9.65$ & $9.56$ & $10.76$ & $10.66$ & $10.22$\\ 
$ 36$ & $11.31$ & $11.22$ & $11.12$ & $9.83$ & $9.65$ & $9.56$ & $10.77$ & $10.84$ & $10.08$\\ 
$ 37$ & $6.52$ & $6.04$ & $6.57$ & $9.83$ & $9.65$ & $9.56$ & $10.49$ & $10.83$ & $10.81$\\ 
$ 38$ & $10.03$ & $10.08$ & $10.13$ & $9.19$ & $9.27$ & $9.25$ & $10.57$ & $10.67$ & $11$\\ 
$ 39$ & $11.31$ & $11.22$ & $11.12$ & $10.63$ & $10.39$ & $10.19$ & $10.97$ & $10.87$ & $10.52$\\ 
$ 40$ & $10.03$ & $10.08$ & $10.13$ & $11.66$ & $11.21$ & $11.29$ & $10.96$ & $10.68$ & -\\ 
$ 41$ & $12.29$ & $11.9$ & $12.25$ & $9.83$ & $9.65$ & $9.56$ & $11.23$ & $10.69$ & $10.72$\\ 
$ 42$ & $11.39$ & $11.71$ & $11.99$ & $10.63$ & $10.39$ & $10.19$ & $11.21$ & $10.95$ & $10.69$\\ 
$ 43$ & $11.65$ & $11.37$ & $11.64$ & $10.63$ & $10.39$ & $10.19$ & $10.84$ & $11.15$ & $11.04$\\ 
$ 44$ & $3.89$ & $4.14$ & $3.94$ & $11.65$ & $11.37$ & $11.64$ & $10.86$ & $11.17$ & $11.05$\\ 
$ 45$ & $8.97$ & $8.86$ & $8.87$ & $9.83$ & $9.65$ & $9.56$ & $11.38$ & $10.94$ & $10.82$\\ 
$ 46$ & $9.69$ & $9.79$ & $9.76$ & $11.66$ & $11.21$ & $11.29$ & $11.29$ & $11.15$ & $10.8$\\ 
$ 47$ & $12.29$ & $11.9$ & $12.25$ & $11.65$ & $11.37$ & $11.64$ & $11.03$ & $11.18$ & $11.13$\\ 
$ 48$ & $5.06$ & $5.18$ & $4.92$ & $11.39$ & $11.71$ & $11.99$ & $11.6$ & $11.06$ & -\\ 
$ 49$ & $8.97$ & $8.86$ & $8.87$ & $10.95$ & $11.22$ & $11.39$ & $11.59$ & $11.49$ & $11.39$\\ 
$ 50$ & $11.31$ & $11.22$ & $11.12$ & $8.69$ & $8.23$ & $8.43$ & $11.48$ & $11.52$ & $11.62$\\ 
$ 51$ & $3.89$ & $4.14$ & $3.94$ & $10.63$ & $10.39$ & $10.19$ & $11.42$ & $11.43$ & $11.83$\\ 
$ 52$ & $10.95$ & $11.22$ & $11.39$ & $11.66$ & $11.21$ & $11.29$ & $11.27$ & $11.84$ & $11.6$\\ 
$ 53$ & $12.29$ & $11.9$ & $12.25$ & $11.66$ & $11.21$ & $11.29$ & $11.55$ & $11.53$ & $11.64$\\ 
$ 54$ & $6.39$ & $6.46$ & $6.55$ & $8.5$ & $8.34$ & $8.55$ & $11.79$ & $11.54$ & $11.55$\\ 
$ 55$ & $11.59$ & $11.54$ & $11.43$ & $10.63$ & $10.39$ & $10.19$ & $11.67$ & $11.58$ & $11.68$\\ 
$ 56$ & $11.59$ & $11.54$ & $11.43$ & $10.95$ & $11.22$ & $11.39$ & $11.65$ & $11.77$ & $11.84$\\ 
$ 57$ & $11.59$ & $11.54$ & $11.43$ & $12.29$ & $11.9$ & $12.25$ & $11.73$ & $11.85$ & -\\ 
$ 58$ & $11.39$ & $11.71$ & $11.99$ & $7.33$ & $7.34$ & $7.26$ & $12.22$ & $12.37$ & $12.11$\\ 
$ 59$ & $11.39$ & $11.71$ & $11.99$ & $8.97$ & $8.86$ & $8.87$ & $12.43$ & $12.19$ & $12.23$\\ 
$ 60$ & $7.33$ & $7.34$ & $7.26$ & $10.95$ & $11.22$ & $11.39$ & $12.32$ & $12.42$ & $12.66$\\ 
$ 61$ & $6.39$ & $6.46$ & $6.55$ & $12.29$ & $11.9$ & $12.25$ & $12.79$ & $12.59$ & $12.5$\\ 
\hline
\end{supertabular}
\end{center}

\newpage

\paragraph*{S3 Table}
\label{S3 Table}
{\bf Parameters of the variable enzymes.} $V_\mathrm{max}$: maximal velocity, $k_\mathrm{cat}$: catalytic constant, Mr: molecular mass, $E_\mathrm{ref}$: reference concentration. For the simulations, we used $E_\mathrm{ref}/5$ (see Materials and methods).
\begin{center}
\begin{tabular}{|*{5}{c|}}
\hline
  & $\boldsymbol{V_\mathrm{max}}$ &  $\boldsymbol{k_\mathrm{cat}}$ &	\textbf{Mr} 	& {$\boldsymbol{E_\mathrm{ref}}$} \\
\textbf{Enzyme} & mMol.min$^{-1}$ & min$^{-1}$ & g/mMol & mg \\
\hline
\hline
HK (E.C. 2.7.1.1)	 &	236.70 &		105.6	 &	55 & 123281.25 \\
\hline
PGI (E.C. 5.3.1.9) &	1056.00	 &	84600.0 & 120 & 1466.67 \\
\hline
PFK (E.C. 2.7.1.11)	&	110.00	 &	554400.0	 &	790	 &	156.75 \\
\hline
PGK (E.C. 2.7.2.3) &	1288.00	 &	21240.0 &	 50 & 3032.02 \\
\hline
FBA (E.C. 4.1.2.13) &	94.69 &	12500.0 &		80 &	 606.02 \\
\hline
PGM (E.C. 5.4.2.11) &	2585.00	&	29400.0 & 112.4 & 9882.79 \\
\hline
ENO (E.C. 4.2.1.11) &	201.60	&	4680.0 &	90	&	3876.92 \\
\hline
PYK (E.C. 2.7.1.40)	 &	1000.00 &	13920.0	&	216 &	15517.24 \\
\hline
PDC (E.C. 4.1.1.1) &	857.80	&	232000.0 &	250 &	924.35 \\
\hline
ADH (E.C. 1.1.1.1)	 &	209.50	 &	47166.0	 &	60 &		266.51 \\
\hline
G3$P$DH (E.C. 1.1.1.8) & 	47.11	 &	20700.0	 &	70	 &	159.31 \\
\hline
\end{tabular}
\end{center}

\vspace{1.5cm}

\paragraph*{{S4 Table}}
\label{S4 Table}
{\bf Percentages of the four types of inheritance for the three fluxes in different networks.} A: Normal network. B: With constant hexokinase. C: No glycerol branch. D: With constant hexokinase and no glycerol branch (see \nameref{S4 Fig.}).

\begin{center}
\begin{tabular}{|*{10}{c|}}
\hline
\multicolumn{2}{|c}{\textbf{Constraint}} & \multicolumn{4}{|c|}{\textbf{Free} $\boldsymbol{E_\mathrm{tot}}$} & \multicolumn{4}{|c|}{\textbf{Fixed} $\boldsymbol{E_\mathrm{tot}}$}\\
\hline
\multicolumn{2}{|c|}{\textbf{Network}} & A & B & C & D & A & B & C & D\\
\hline
\hline
\multirow{4}{*}{\textbf{Glucose}}
& BPH & 23.25 & 33.93 & 21.54 & 3.48 & 35.58 & 34.46 & 30.95 & 3.78\\
& +MPH & 56.12 & 64.98 & 38.09 & 96.52 & 58.60 & 64.44 & 46.87 & 96.22\\
& --MPH & 20.64 & 1.09 & 40.38 & 0.00 & 5.82 & 1.10 & 22.19 & 0.00\\
& WPH & 0.00 & 0.00 & 0.00 & 0.00 & 0.00 & 0.00 & 0.00 & 0.00\\

\hline
\hline
\multirow{4}{*}{\textbf{Glycerol}}
 & BPH & 16.94 & 16.02 & 0 & 0 & 20.07 & 15.14 & 0 & 0\\
& +MPH & 35.12 & 45.37 & 0 & 0 & 33.10 & 46.51 & 0 & 0\\
& --MPH & 47.01 & 28.86 & 0 & 0 & 43.98 & 27.69 & 0 & 0\\
& WPH & 0.93 & 9.75 & 0 & 0 & 2.84 & 10.66 & 0 & 0\\

\hline
\hline
\multirow{4}{*}{\textbf{Acetaldehyde}}
 & BPH & 24.88 & 33.73 & 21.54 & 3.48 & 36.83 & 34.76 & 30.95 & 3.78\\
& +MPH & 55.79 & 64.48 & 38.09 & 96.52 & 56.40 & 62.75 & 46.77 & 96.22\\
& --MPH & 19.32 & 1.79 & 40.38 & 0.00 & 6.77 & 2.49 & 22.29 & 0.00\\
& WPH & 0.01 & 0.00 & 0.00 & 0.00 & 0.00 & 0.00 & 0.00 & 0.00\\

\hline
\end{tabular}
\end{center}

\newpage


\paragraph*{S1 Fig.}
\label{S1 Fig.}
{\bf Heterosis types and threshold values of heterosis indices.} $H_\mathrm{PR}$: potence ratio. $H_\mathrm{BP}$: index of best-parent heterosis. $H_\mathrm{WP}$: index of worst-parent heterosis. $H_\mathrm{MP}$: index of mid-parent heterosis.
\begin{figure}
\begin{center}
\includegraphics[scale=0.8]{Heterosis_types_V2}
\end{center}
\end{figure}

\newpage

\paragraph*{S2 Fig.}
\label{S2 Fig.}
{\bf Flux responses to variations of enzyme concentration when $E_\mathrm{tot}$ is free.} Enzyme concentrations varied from 0 to twice the reference values chosen for the simulations (see \nameref{S3 Table}), with no constraint on $E_\mathrm{tot}$. Vertical lines indicate reference concentrations.
\begin{figure}
\begin{center}
\includegraphics[scale=0.8]{Supp_Figure_Flux-enzymes_relationships_SC.pdf}
\end{center}
\end{figure}
\newpage

\paragraph*{S3 Fig.}
\label{S3 Fig.}
{\bf Flux responses to variations of enzyme concentration when $E_\mathrm{tot}$ is fixed.} Same as \nameref{S2 Fig.}, except that $E_\mathrm{tot}$ was fixed.
\begin{figure}
\begin{center}
\includegraphics[scale=0.8]{Supp_Figure_Flux-enzymes_relationships_AC.pdf}
\end{center}
\end{figure}

\newpage

\paragraph*{S4 Fig.}
\label{S4 Fig.}
{\bf Comparison of the percentages of different types of inheritance with and without convexity in the enzyme-flux relationship.} A:~Normal network. B:~Network with constant hexokinase. C:~Network without the glycerol branch. D:~Network with constant hexokinase and without the glycerol branch ($c_\mathrm{v}=0.4$). 
\begin{figure}
\begin{center}
\includegraphics[scale=0.5]{Inheritance_concave_convex}
\end{center}
\end{figure}

\newpage

\paragraph*{S5 Fig.}
\label{S5 Fig.}
{\bf Relationship between parental ($J_1$ and $J_2$) and hybrid fluxes.} Symbols as in Fig~8. $c_\mathrm{v}=0.4$.
\begin{figure}
\begin{center}
\includegraphics[scale=0.45]{J1-J2_Heterosis.pdf}
\end{center}
\end{figure}
\newpage

\paragraph*{S6 Fig.}
\label{S6 Fig.}
{\bf Examples of relationship between inheritance and enzyme concentrations.} ($c_{\mathrm{v}}=0.7$, fixed $E_{\mathrm{tot}}$). A: Parental (blue and orange) and hybrid (gray) fluxes for the cross that displayed the highest heterosis for glucose. This cross also displayed the highest heterosis for acetaldehyde; B: Corresponding enzyme concentrations. C: Fluxes for the cross that displayed the highest heterosis for glycerol. D: Corresponding enzyme concentrations. E: Flux values in the cross between the most distant parents ($D_\mathrm{enz}=0.71$). F: Corresponding enzyme concentrations. G: Flux values in the cross between the closest parents ($D_\mathrm{enz}=0.16$). H: Corresponding enzyme concentrations. The broken line in B, D, F and H shows the enzyme concentrations of the parent displaying the highest glucose flux value, as a proxy for the optimal concentration distribution. Enzyme concentrations are log-transformed. When there is no BPH ($H_{\mathrm{BP}}<0$) we display the index $H_{\mathrm{MP}}$, the sign of which indicates whether there is positive or negative MPH.
\begin{figure}
\begin{center}
\includegraphics[scale=0.56]{Enzyme_distributions}\\
\end{center}
\end{figure}

\newpage

\paragraph*{S7 Fig.}
\label{S7 Fig.}
{\bf Relationship between heterosis and the position of the parents in the concentration space of two enzymes.} Three pairs of parents (green, blue and red) are on the same level curve (points on the gray curve) defined by the horizontal cutting plane shown on the 3D~vignette. $D_\mathrm{enz}$ is the same for the three pairs of parents. There is additivity of enzyme concentrations in the hybrids (open circles). BPH is higher when parents are complementary for "high" and "low" concentrations (compare blue with red and green cases). The figure is drawn from the equation: $J=1/(\frac{1}{E_1}+\frac{1}{E_2}+0.2)$ in arbitrary units. The level curve is at $J=3.5$, and $D_\mathrm{enz}=60$.
\begin{figure}
\begin{center}
\includegraphics[scale=0.6]{Constant_Euclidean_distances}
\newline
\end{center}
\end{figure}

\newpage

\paragraph*{S8 Fig.}
\label{S8 Fig.}
{\bf The geometry of heterosis for a constant enzymatic distance between parents, with constraint on $E_{\mathrm{tot}}$.} Parameter values are the same as in Fig~14, but the constraint increases concavity, resulting in BPH in all cases. The flux equation is $J=\frac{1}{\frac{1}{E_1}+\frac{1}{E_2} + 0.01(E_1+E2)+ 0.2}$.
\begin{figure}
\begin{center}
\includegraphics[scale=0.28]{Supp_Figure_Rotations_parents_Etot_fixe}
\end{center}
\end{figure}

\newpage

\paragraph*{S9 Fig.}
\label{S9 Fig.}
{\bf Deviations from the means and $c_\mathrm{v}$'s of enzyme concentrations relative to the initial values used in the simulations of the glycolysis/fermentation system.} A and B: Free $E_{\mathrm{tot}}$. A: Variation in the means relative to the reference concentrations of the model (in \%). B: Observed $c_{\mathrm{v}}$'s. C, D and E: Fixed $E_{\mathrm{tot}}$. C:~Variation in the means relative to the reference concentrations of the model (in \%). D:~Theoretical $c_{\mathrm{v}}$'s when $E_{\mathrm{tot}}$ is constrained; $c_{\mathrm{v}}$'s are inversely proportional to the enzyme concentrations. E: Observed $c_{\mathrm{v}}$'s.
\begin{figure}
\begin{center}
\includegraphics[scale=1]{Supp_CV_posteriori.pdf}
\end{center}
\end{figure}

\newpage


\subsection*{Reference}

Armitage. P., Berry, G., and Matthews, J. N. S. (2002). \textit{Statistical methods in medical research}.
Malden: Blackwell Publishing,


\end{document}
